# Supplementary material for: Migration of 35 Siloxanes from Silicone Food Contact Materials in China and Their Potential Exposure Assessment
Source: Foods. 2026 Apr 16;15(8):1387. doi: 10.3390/foods15081387 (PMC13115124; doi:10.3390/foods15081387)
Supplement: Supplementary file 1 [file foods-15-01387-s001.zip]

Archive with 1 entries (1 files):
- foods-4211877-supplementary.pdf
